# Supplementary material for: Role of casual contact in drug-resistant tuberculosis transmission: a molecular epidemiology study
Source: Am J Respir Crit Care Med. 2026 Apr 28;212(7):1585–95. doi: 10.1093/ajrccm/aamag140 (PMC13318217; doi:10.1093/ajrccm/aamag140)
Supplement: aamag140_Supplementary_Data [file aamag140_supplementary_data.zip]

Archive with 3 entries (2 files):
- aamag140_Supplementary_Data/
- aamag140_Supplementary_Data/COI_forms_AJRCCM_10-2-25.pdf
- aamag140_Supplementary_Data/Supplement 1-6-26 clean.docx
